# Supplementary material for: Introgression and repeated co‐option facilitated the recurrent emergence of C4 photosynthesis among close relatives
Source: Evolution. 2017 Apr 28;71(6):1541–55. doi: 10.1111/evo.13250 (PMC5488178; doi:10.1111/evo.13250)
Supplement: Supplementary file 2 — Supplementary Material [file EVO-71-1541-s002.xls]

## Sheet: Sheet1
	C3, P. pygmaeum	C3, P. pygmaeum	C3, semialata	C3, semialata	C3+C4, semialata	C3+C4, semialata	C3+C4, semialata	C4, semialata	C4, semialata	C4, semialata	C4, semialata	C4, semialata	C4, semialata	C4, semialata	C4, semialata	C4, semialata	C4, semialata	C4, semialata	C4, semialata	C4, semialata	C4, angusta	C4, angusta	C4, cimicina	C4, cimicina
Gene	PPYG_B_1	PPYG_B_2	KWT3_B_1_10	KWT3_B_1_14	LO1_B_1_10	LO1_B_1_14	LO4_B_1_10	AUS2_B_1_10	AUS2_B_1_14	BF3_B_1_10	BF3_B_1_14	LO2_B_1_14	MAJ_B_1_10	MAJ_B_1_14	MDG8_B_1_10	MDG8_B_1_14	SFD3_B_1_10	SFD3_B_1_14	TW10_B_1_10	TW10_B_1_14	AANG.33	AANG.48	ACIM_1	ACIM_2
alaat_1P1	29.9261	44.5813	0	0.369458	0	0	3.57143	17.9803	8.80542	0.369458	3.57143	0	0	0	1.72414	3.14039	9.66749	8.12808	2.89409	4.18719	0.67734	0	0	0
alaat_1P2	10.5296	20.1355	23.83	22.4138	16.1946	17.734	21.6133	15.2709	14.4704	13.6084	13.1158	28.6946	7.69704	22.1675	15.4557	11.6995	11.2685	21.798	12.4384	13.0542	10.7759	17.1182	3.50985	4.12562
alaat_1P3	0	0	0.184729	0.0615764	3.69458	0.246305	18.1034	0	0	0.307882	0.184729	0.862069	0	0	5.60345	6.34236	9.1133	23.4606	0.492611	0	1.66256	4.98768	4.86453	9.42118
alaat_1P5	85.5296	83.3128	115.394	139.101	301.232	89.6552	153.079	253.51	411.145	1870.5	1237.38	556.281	184.298	1302.59	297.845	988.424	725.8	3284.48	442.118	562.254	160.283	114.224	2570.44	1104.62
aspat_1P1	13.1789	16.5098	10.3548	7.24113	42.6503	28.6025	28.168	14.7719	18.8993	20.7096	31.2817	41.4193	32.0058	123.678	24.3302	19.6959	21.8682	38.8849	48.588	40.7676	22.013	28.4576	25.706	18.1752
aspat_1P2	1.66546	1.15858	19.4786	12.5272	34.5402	36.7849	139.971	44.3157	31.5713	31.1369	29.8335	15.496	10.4272	24.9095	131.499	92.5416	13.1789	12.7444	19.4786	19.3338	0.651702	2.38957	0	0
aspat_2P3	172.556	106.372	215.786	231.427	420.275	319.913	359.957	146.705	143.447	246.995	162.925	371.542	231.354	258.87	171.977	191.093	127.444	150.543	166.256	269.37	25.4888	165.025	2168.5	1728.96
aspat_3P4	56.9877	64.2288	97.7552	77.7697	529.109	449.529	520.565	1504.71	1951.19	2899.42	2363.58	1416	1004.71	1932.37	1317.67	1655.47	1437.8	1202.61	1566.76	1787.26	3045.4	1851.34	101.738	69.2976
bca_1P1	132.132	144.888	125.803	101.461	160.175	109.445	168.841	20.5453	24.8296	87.926	62.0253	83.6417	82.668	115.093	116.066	80.5258	171.276	133.788	83.6417	86.7575	171.86	115.969	222.395	219.377
bca_2P2	0.584226	0.389484	3.21324	3.31061	8.56865	6.42648	11.0029	21.3242	7.59494	1.85005	3.89484	15.482	26.1928	8.76339	30.4771	21.6164	25.3165	18.6952	26.1928	17.6241	18.0136	5.93963	0	0
bca_2P3	6312.37	1932.81	1772.64	6912.85	6295.42	12584.3	6121.13	6564.65	6026	4268.94	10355.3	6488.12	6470.89	11069.7	8939.24	17399.1	7244.99	12186	6121.91	5718.7	6802.82	2045.18	69369.4	15082.8
nadmdh_1P1	30.4603	123.849	57.7406	76.2343	131.799	100.335	213.64	65.6067	95.5649	46.3598	45.523	99.749	88.4519	80.5021	66.9456	23.1799	23.682	11.046	53.1381	32.2176	70.795	85.1883	24.8536	16.4854
nadmdh_1P2	66.4435	23.8494	7.4477	30.0418	45.272	22.2594	92.3849	31.7992	83.0126	102.259	103.013	20.9205	45.7741	81.0879	19.1632	80.7531	37.4895	81.9247	174.142	188.954	50.1255	8.3682	14.6444	9.70711
nadmdh_2P3	234.728	232.636	115.816	131.967	44.6025	23.3473	37.9916	109.707	163.849	354.561	337.824	296.82	128.452	278.996	243.682	147.782	129.874	202.845	235.9	178.243	202.594	279.916	83.0126	101.172
nadmdh_2P4	3.17992	4.1841	54.728	70.5439	45.1883	36.569	45.1046	25.6904	29.2887	30.8787	29.8745	55.0628	41.0042	74.2259	48.5356	35.3975	25.1883	43.5983	48.4519	27.7824	49.7071	114.644	13.3054	10.6276
nadmdh_3P5	699.665	422.092	571.548	561.255	1305.86	748.619	1528.12	257.155	373.724	728.619	401.004	231.297	102.008	104.854	160.837	362.51	356.067	372.385	373.305	344.854	237.406	274.979	863.849	719.916
nadmdh_3P6	60.1674	47.1967	76.9038	45.3556	78.3264	45.8577	192.72	71.1297	85.3556	87.4477	67.6987	114.226	151.715	109.372	68.7029	52.2176	70.1255	56.9038	71.3808	65.272	70.795	54.8117	53.4728	37.7406
nadmdh_4P7	11.7155	8.28452	2.25941	4.26778	5.27197	3.93305	7.19665	9.37238	15.1464	11.5481	7.53138	30.9623	0	21.1715	17.6569	14.0586	6.77824	9.2887	9.37238	7.11297	12.636	1.58996	0	0
nadme_1P1	46.9301	66.4709	56.4335	45.1682	34.2766	33.5825	35.2376	23.2782	29.1511	42.2851	24.079	29.8452	29.2045	65.3497	36.7325	29.5782	40.7368	38.6012	155.579	167.592	47.197	71.7565	5.07208	18.6866
nadme_2P2	35.6647	38.2808	56.2734	43.6199	48.9055	26.6418	52.2157	33.4757	30.6994	51.4682	33.9028	31.3401	46.6631	24.1324	55.2589	29.418	26.1612	33.3689	33.7427	28.0299	51.0945	47.0368	11.2653	19.5408
nadpmdh_1P1	209.592	162.84	172.054	129.909	339.124	221.677	479.683	339.199	329.23	566.239	445.544	567.598	380.816	806.798	403.852	431.873	399.471	463.142	332.1	494.637	158.082	116.843	3743.43	3330.89
nadpmdh_1P2	159.819	123.867	191.012	160.876	266.239	293.656	66.6918	87.0091	108.761	133.459	73.4139	15.1813	0	0	79.3807	71.6767	96.5257	51.3595	0	0	0	0	407.855	1028.4
nadpmdh_2P3	18.5801	7.85498	0	0.60423	0.151057	0	0	0	0	0	0	0	0	0	0	0	1.5861	2.03927	0	0	1.96375	0	0	0
nadpmdh_3P4	248.867	217.598	204.003	230.211	294.864	159.441	368.051	378.172	522.205	554.003	387.009	357.779	221.752	424.698	317.447	299.622	229.381	341.843	555.06	416.314	746.601	540.634	550.906	218.127
nadpme_1P1	555.096	889.084	80.4449	29.3844	36.0579	42.9384	83.7041	103.156	73.9783	47.6461	58.4584	171.65	37.0409	61.1485	66.5287	60.1138	100.103	23.5385	49.3533	37.6617	66.8908	74.8577	144.646	119.762
nadpme_1P2	14.537	74.3404	5.43197	0.103466	0.103466	0	9.88101	0.362131	0.103466	4.55251	4.55251	0	0	0	0.310398	0	0	0	0.103466	0	12.7781	4.86291	0	0
nadpme_1P3	8.38076	7.91516	10.6053	13.5023	21.8314	10.3983	11.1226	3.25918	6.2597	41.5934	2.79359	8.74289	0	1.08639	4.24211	1.18986	8.27729	6.98396	9.15675	3.72478	19.6586	53.5437	8.79462	3.05225
nadpme_1P4	46.0424	44.5422	111.381	45.732	1292.24	237.558	1184.79	212.209	399.586	2926.8	193.792	228.143	136.472	57.4237	199.741	244.801	73.7196	174.703	674.444	442.938	122.349	48.0083	6799.69	4691.1
pck_1P1	4.24028	2.37254	78.5967	83.2408	7.42049	17.163	13.4276	13.7304	30.4392	13.9828	22.5644	8.8844	23.2711	30.7925	2.77638	11.9132	8.53104	10.9541	30.944	26.0475	32.7108	11.9637	8.12721	12.7208
pck_1P1_LGT-C	0	0	0	0.656234	1215.55	828.117	699.445	4887.88	5484.55	7142	2786.77	1246.39	2132.1	1261.59	1879.81	2502.32	1746.19	3953.51	2739.93	1293.84	6612.72	2596.37	0	0
ppc_1P2	0	0	0	0	0	0	27.4638	0	0	0	0	0	0	0	0	0	0	0	0	0	0	0	38.663	52.7223
ppc_1P3	0	0	129.566	154.445	545.83	764.163	1019.23	3.34252	7.6499	1212.06	2764.44	19.4349	4543.18	3809.03	3.79049	9.85527	20.4686	30.4273	1952.31	1893.9	8973.81	2609.72	0	0
ppc_1P3_LGT-A	0	0	0	0	0	0	0	2339.15	2887.53	0	0	0	0	0	0	0	0	0	0	0	0	0	0	0
ppc_1P3_LGT-C	0	0	0	0.241213	0	0	0	0	0	0	0	0	0	0	1678.88	6282.01	1889.42	4546.69	0	0	0	0	0	0
ppc_1P3_LGT-M	0	0	0	0	0	0	0	0.068918	0.137836	5599.07	3845.38	2223.91	19.1937	156.237	11.8194	64.5072	46.0717	130.565	0	0	0	0	2680.94	2437.56
ppc_1P4	0	0	61.7505	91.7643	37.6292	27.9462	61.5438	86.561	66.2302	32.7705	35.4928	0	100.861	35.3549	64.4728	58.5458	74.7071	35.0793	48.6216	50.4824	46.5196	121.192	10.2343	16.1613
ppc_1P5	0	0	30.0138	28.3942	18.3666	10.062	5.16885	14.3694	13.9904	6.27154	4.65196	0	12.2329	39.4211	8.89042	11.3715	6.68504	10.5789	13.6458	15.0241	30.1516	59.2006	8.9938	9.16609
ppc_1P6	0	0	49.3797	54.8932	818.918	702.068	432.598	7.13301	2.23983	677.464	1115.3	8.0634	94.5899	191.316	354.032	527.774	643.074	642.419	10121.8	12184	0	40.0758	19.297	11.7161
ppc_1P7	0	0	14.9897	16.0234	10.1654	18.5045	1.72295	7.37422	7.82219	1.44728	1.06823	5.44452	6.47829	6.03032	39.5934	36.7677	35.8718	25.603	12.9566	12.9221	0	6.306	1.68849	1.41282
ppc_2P1	0	0	0	0.172295	0	0	0	0	0	0	0	0	0	0	0	0	0.379049	1.03377	0	0	0	0.068918	0	0
ppdk_1P1	0	0.314685	0.244755	0.244755	0.909091	0.629371	0	0.769231	0.384615	0	0	0	0	0	14.1958	11.5035	0.34965	0.34965	0	0	3.74126	5.90909	0.174825	0.104895
ppdk_1P2	215.664	99.7552	102.028	125.594	581.259	417.413	677.273	1548.67	1907.06	2083.29	2410.1	1344.55	769.371	1325.66	904.266	2702.66	1418.85	1415.17	1848.29	3079.65	2001.96	506.993	12579.2	13012
dit_1P1	62.4559	25.7586	73.3239	70.8539	37.1207	29.3578	43.6133	17.29	18.1369	56.2456	56.5279	32.5335	29.2167	44.2484	42.0607	53.1404	65.067	72.1242	23.5004	36.909	24.4884	22.7946	198.659	164.22
dit_2P2	30.2752	19.9718	19.9012	38.7438	39.379	24.1355	28.7932	12.5618	7.33945	2.11715	2.61115	10.2329	0	0	10.0212	8.11574	8.4686	9.80946	2.25829	2.61115	7.83345	30.4869	59.8447	45.6598
dit_2P3	29.7107	18.0663	34.7212	36.2032	29.3578	41.4255	22.0183	4.58716	4.2343	15.808	22.9358	19.9012	0	19.6189	13.4792	11.2209	17.5723	13.9026	16.4432	15.5258	14.6083	7.62174	287.862	394.778
nhd_1P1	66.9619	69.8229	46.7302	47.8883	59.3324	44.2779	21.8665	54.0191	44.4823	29.7003	42.5068	28.6104	15.1907	75.3406	49.5232	38.079	42.9837	33.7193	34.2643	39.782	302.657	113.215	2723.64	1677.45
sbas_1P1	114.399	83.0696	133.544	90.3481	92.2468	62.5	60.6804	78.2437	101.82	26.9778	21.9937	17.9589	3.79747	30.4589	0	0	14.8734	6.40823	92.8797	85.9177	1486.79	207.358	8385.6	5823.73
sbas_2P2	6.40823	8.70253	7.59494	5.37975	3.16456	7.75316	3.48101	3.71835	2.68987	0.632911	2.68987	4.58861	13.7658	13.9241	9.25633	3.48101	3.79747	5.6962	8.06962	8.38608	1.10759	9.81013	0	0
sbas_3P3	127.215	147.943	113.37	165.744	70.0949	55.8544	431.013	54.1139	69.1456	68.2753	11.4715	20.7278	34.1772	50.3165	53.8766	39.0823	55.3797	66.6139	58.1487	56.1709	63.5285	45.7278	16.2184	13.6076
sbas_4P4	13.3703	20.1741	10.1266	6.88291	13.5285	14.9525	7.12025	606.092	650	445.016	918.908	5.14241	381.804	598.101	30.3006	28.9557	44.6994	38.8449	480.301	771.994	10.6013	9.41456	35.443	34.3354
sbas_5P5	29.9051	26.7405	70.4905	92.5633	20.5696	81.6456	20.3323	50.2373	29.6677	18.9873	27.2152	29.5095	102.453	66.7722	29.3513	21.1234	76.7405	72.3101	61.3133	59.0981	30.1424	6.25	14.0032	9.96835
tdt_1P1	53.2405	75.4088	64.0218	51.2417	38.8855	38.0981	39.9758	26.4082	33.0709	47.9709	27.3168	33.8583	33.1314	74.1369	41.6717	33.5554	46.2144	43.7916	176.499	190.127	53.5433	81.4052	5.75409	21.1993
tdt_2P2	40.4603	43.4282	63.8401	49.4852	55.4815	30.2241	59.2368	37.977	34.8274	58.3889	38.4615	35.5542	52.9376	27.3773	62.6893	33.3737	29.679	37.8558	38.2798	31.7989	57.9649	53.3616	12.7801	22.1684
gpt_1P8	48.441	58.1292	28.0624	27.2829	38.0846	20.9354	45.9911	48.7751	21.3808	31.7372	27.5056	70.9354	17.1492	35.9688	35.5234	33.2962	23.0512	23.2739	31.7372	18.4855	26.9488	59.6882	127.951	43.9866
gpt_1P7	415.924	765.479	39.755	218.04	344.543	366.481	524.388	69.3764	172.606	371.938	142.205	78.8419	54.6771	625.056	203.786	83.2962	31.2918	112.472	196.771	116.036	55.0111	52.5612	2272.72	3288.31
ppt_1P3	255.679	188.53	47.3274	58.7973	145.212	58.686	31.5145	80.735	61.4699	41.4254	39.5323	204.454	106.904	130.735	86.637	67.5947	81.1804	157.016	19.5991	25.3898	33.0735	129.844	420.713	338.864
ppt_1P4	157.572	61.804	45.1002	95.657	177.84	47.7728	175.278	8.68597	8.90869	65.3675	25.0557	30.8463	9.1314	83.9644	17.2606	20.3786	26.1693	26.0579	33.2962	47.1047	25.7238	11.804	92.7617	68.931
ppt_1P5	47.1047	100.668	88.6414	71.8263	75.5011	69.7105	60.5791	68.4855	17.2606	27.6169	28.6192	217.261	23.7194	120.824	129.399	64.0312	118.04	74.0535	63.5857	42.4276	5.12249	80.8463	3095.77	2088.98
ppt_1P6	12.5835	15.2561	3.34076	2.00445	2.67261	1.3363	10.6904	32.0713	12.8062	38.3073	58.4633	80.9577	21.3808	41.9822	38.196	32.7394	63.9198	91.2027	33.9644	54.343	103.786	211.581	1.22494	1.00223
tpt_1P1	734.967	428.285	704.788	1062.69	569.265	1506.9	712.695	1294.32	1670.38	1786.3	4639.76	1872.61	530.958	2349.11	1396.88	2790.31	1631.51	2533.41	1497.55	2933.41	2634.19	1103.9	4372.83	4041.65
tpt_1P2	8.12918	15.4788	95.4343	100.445	9.91091	4.5657	13.1403	11.5813	8.12918	9.02004	13.363	15.1448	25.7238	5.79065	21.3808	13.363	19.9332	15.3675	4.78842	3.45212	20.49	66.147	0.668151	0
